# Supplementary material for: Association between Presenteeism, Associated Factors, and Outcomes among Intern Physicians in Public Hospitals during the COVID-19 Pandemic: A Cross-Sectional Study
Source: Medicina (Kaunas). 2024 Jun 10;60(6):962. doi: 10.3390/medicina60060962 (PMC11205852; doi:10.3390/medicina60060962)
Supplement: Supplementary file 1 [file medicina-60-00962-s001.zip]

Archive with 3 entries (3 files):
- medicina-3035777-supplementary/240606 Supplementary Table S1.pdf
- medicina-3035777-supplementary/240606 Supplementary Table S2.pdf
- medicina-3035777-supplementary/240606 Supplementary Table S3.pdf
